# Supplementary material for: Salmonella Typhi acquires diverse plasmids from other Enterobacteriaceae to develop cephalosporin resistance
Source: Genomics. 2021 Jul;113(4):2171–6. doi: 10.1016/j.ygeno.2021.05.003 (PMC8276774; doi:10.1016/j.ygeno.2021.05.003)
Supplement: Supplementary file 1 — Supplementary Table 1 [file mmc1.xlsx]

## Sheet: Sheet1
Accession	Year	Continent	Region	Country	Source	Genotype	Reference
ERR360655	2000	Africa	Central Africa	Cameroon	Not provided	0.0.1	[10]
ERR352473	2010	Asia	Southeast Asia	Indonesia	Blood	0.0.2	[10]
ERR360484	2009	Africa	North Africa	Algeria	Not provided	0.1.0	[10]
ERR360505	2001	Africa	Central Africa	Cameroon	Not provided	0.1.1	[10]
ERR360668	1999	Africa	North Africa	Algeria	Not provided	0.1.2	[10]
ERR360486	1998	South America	South America	Peru	Not provided	0.1.3	[10]
ERR360627	2005	Africa	North Africa	Algeria	Not provided	1.1.1	[10]
ERR338008	2007	Africa	South Africa	South Africa	Blood	1.1.2	[10]
ERR360511	1976	Africa	Central Africa	DRC	Blood	1.1.3	[10]
ERR352453	2011	Unknown	Unknown	Unknown	Urine	1.1.4	[10]
ERR357652	1993	Asia	Southeast Asia	Vietnam	Blood	1.2.1	[10]
ERR352459	2010	Asia	South Asia	Bangladesh	Blood	2.0.0	[10]
ERR343301	2010	Asia	South Asia	India	Blood	2.0.1	[10]
ERR343321	2011	North America	North America	Mexico	Stool	2.0.2	[10]
ERR352310	2010	Asia	Southeast Asia	Indonesia	Blood	2.1.0	[10]
ERR331218	2006	Asia	Southeast Asia	Indonesia	Blood	2.1.1	[10]
ERR331225	2011	Asia	Southeast Asia	Indonesia	Blood	2.1.3	[10]
ERR343250	2002	Asia	Western Asia	Western Asia	Stool	2.1.4	[10]
ERR352467	2011	Asia	Southeast Asia	Indonesia	Blood	2.1.5	[10]
ERR331252	2009	Asia	Southeast Asia	Indonesia	Blood	2.1.6	[10]
ERR343289	2008	Asia	South Asia	India	Blood	2.1.7	[10]
ERR331216	2010	Asia	Southeast Asia	Indonesia	Blood	2.1.8	[10]
ERR331217	2009	Asia	Southeast Asia	Indonesia	Blood	2.1.9	[10]
ERR331339	2003	Asia	Southeast Asia	Laos	Blood	2.2.0	[10]
ERR343260	2003	Asia	Southeast Asia	Indonesia	Blood	2.2.1	[10]
ERR331366	2006	Africa	East Africa	Tanzania	Blood	2.2.2	[10]
ERR331310	2009	Asia	Southeast Asia	Laos	Blood	2.2.3	[10]
ERR343325	2012	Asia	South Asia	India	Stool	2.2.4	[10]
ERR360489	1998	Africa	West Africa	Senegal	Not provided	2.3.1	[10]
ERR343308	2010	South America	South America	South America	Blood	2.3.2	[10]
ERR422788	2010	Asia	South Asia	Bangladesh	Blood	2.3.3	[10]
ERR340810	2002	Asia	Southeast Asia	Laos	Blood	2.3.4	[10]
ERR352262	2011	Australia & Oceania	Oceania	Tonga	Blood	2.3.5	[10]
ERR343329	2012	Asia	South Asia	India	Blood	2.4.0	[10]
ERR337998	2007	Africa	South Africa	South Africa	Blood	2.4.1	[10]
ERR337999	2006	Africa	South Africa	South Africa	Blood	2.5.0	[10]
ERR349525	2011	Africa	Central Africa	DRC	Blood	2.5.1	[10]
ERR357823	2011	Asia	South Asia	India	Stool	3.0.0	[10]
ERR360482	2003	Asia	South Asia	Pakistan	Blood	3.0.1	[10]
ERR352267	2012	Asia	South Asia	India	Blood	3.0.2	[10]
ERR331373	2007	Africa	East Africa	Tanzania	Blood	3.1.0	[10]
ERR360501	2009	Europe	Western Europe	France	Not provided	3.1.1	[10]
ERR343326	2012	Asia	South Asia	India	Blood	3.1.2	[10]
ERR352285	2011	Asia	South Asia	India	Blood	3.2.1	[10]
ERR352303	2010	Asia	South Asia	Bangladesh	Stool	3.2.2	[10]
ERR352298	2010	Asia	South Asia	Bangladesh	Blood	3.3.2.Bd1	[10]
ERR352324	2011	Asia	South Asia	India	Stool	3.3.1	[10]
ERR331307	2009	Asia	Southeast Asia	Laos	Blood	3.4.0	[10]
ERR352311	1991	Australia & Oceania	Oceania	Fiji	Stool	3.5.0	[10]
ERR352501	1985	Australia & Oceania	Oceania	Fiji	Stool	3.5.1	[10]
ERR331309	2009	Asia	Southeast Asia	Laos	Blood	3.5.2	[10]
ERR338079	2012	Australia & Oceania	Oceania	Samoa	Not provided	3.5.4	[10]
ERR343277	2007	Australia & Oceania	Oceania	Samoa	Blood	3.5.3	[10]
ERR331227	2009	Asia	Southeast Asia	Indonesia	Blood	4.1.0	[10]
ERR338004	2004	Africa	South Africa	South Africa	Blood	4.1.0	[10]
ERR343281	2008	Australia & Oceania	Oceania	Fiji	Blood	4.2.1	[10]
ERR343257	2003	Australia & Oceania	Oceania	Tonga	Blood	4.2.0	[10]
ERR213227	2011	Australia & Oceania	Oceania	Fiji	Unknown	4.2.2	[10]
ERR213260	1996	Australia & Oceania	Oceania	Fiji	Blood	4.2.3	[10]
ERR331205	2012	Asia	Southeast Asia	Cambodia	Blood	4.3.1.1	[10]
ERR331206	2012	Asia	Southeast Asia	Cambodia	Blood	4.3.1.1	[10]
ERR331207	2012	Asia	Southeast Asia	Cambodia	Blood	4.3.1.1	[10]
ERR331208	2012	Asia	Southeast Asia	Cambodia	Blood	4.3.1.1	[10]
ERR331290	2011	Asia	South Asia	Bangladesh	Blood	4.3.1.1	[10]
ERR331291	2011	Asia	South Asia	Bangladesh	Blood	4.3.1.3	[10]
ERR331292	2011	Asia	South Asia	Bangladesh	Blood	4.3.1.1	[10]
ERR331293	2011	Asia	South Asia	Bangladesh	Blood	4.3.1.1	[10]
ERR331294	2011	Asia	South Asia	Bangladesh	Blood	4.3.1.3	[10]
ERR331295	2011	Asia	South Asia	Bangladesh	Blood	4.3.1.3	[10]
ERR331296	2008	Asia	South Asia	Bangladesh	Blood	4.3.1.1	[10]
ERR331297	2012	Asia	South Asia	Bangladesh	Blood	4.3.1.1	[10]
ERR331325	2009	Asia	Southeast Asia	Laos	Blood	4.3.1.1	[10]
ERR331328	2008	Asia	Southeast Asia	Laos	Blood	4.3.1.1	[10]
ERR331330	2010	Asia	Southeast Asia	Laos	Blood	4.3.1.1	[10]
ERR331333	2003	Asia	Southeast Asia	Laos	Blood	4.3.1.1	[10]
ERR331335	2003	Asia	Southeast Asia	Laos	Blood	4.3.1.1	[10]
ERR331336	2003	Asia	Southeast Asia	Laos	Blood	4.3.1.1	[10]
ERR331301	2008	Asia	Southeast Asia	Laos	Blood	4.3.1.1	[10]
ERR331344	2003	Asia	Southeast Asia	Laos	Blood	4.3.1.1	[10]
ERR331346	2003	Asia	Southeast Asia	Laos	Blood	4.3.1.1	[10]
ERR331347	2003	Asia	Southeast Asia	Laos	Blood	4.3.1.1	[10]
ERR331351	2004	Asia	Southeast Asia	Laos	Blood	4.3.1.1	[10]
ERR331352	2004	Asia	Southeast Asia	Laos	Blood	4.3.1.1	[10]
ERR331382	2006	Asia	Western Asia	Iraq	Blood	4.3.1.1	[10]
ERR331383	2009	Asia	Western Asia	Iraq	Blood	4.3.1.1	[10]
ERR331384	2008	Asia	Western Asia	Iraq	Blood	4.3.1.1	[10]
ERR331385	2010	Asia	Western Asia	Iraq	Blood	4.3.1.1	[10]
ERR331386	2007	Asia	Western Asia	Iraq	Blood	4.3.1.1	[10]
ERR331387	2009	Asia	Western Asia	Iraq	Stool	4.3.1.1	[10]
ERR331388	2008	Asia	Western Asia	Iraq	Blood	4.3.1.1	[10]
ERR331389	2009	Asia	Western Asia	Iraq	Blood	4.3.1.1	[10]
ERR331390	2008	Asia	Western Asia	Iraq	Blood	4.3.1.1	[10]
ERR337977	2012	Asia	South Asia	Bangladesh	Blood	4.3.1.3	[10]
ERR337987	2012	Asia	South Asia	Bangladesh	Blood	4.3.1.1	[10]
ERR337989	2012	Asia	South Asia	Bangladesh	Blood	4.3.1.1	[10]
ERR337990	2012	Asia	South Asia	Bangladesh	Blood	4.3.1.1	[10]
ERR337993	2012	Asia	South Asia	Bangladesh	Blood	4.3.1.3	[10]
ERR337995	2012	Asia	South Asia	Bangladesh	Blood	4.3.1.1	[10]
ERR337978	2012	Asia	South Asia	Bangladesh	Blood	4.3.1.3	[10]
ERR337996	2012	Asia	South Asia	Bangladesh	Blood	4.3.1.2	[10]
ERR337997	2012	Asia	South Asia	Bangladesh	Blood	4.3.1.3	[10]
ERR337984	2012	Asia	South Asia	Bangladesh	Blood	4.3.1.1	[10]
ERR340757	2007	Asia	Southeast Asia	Cambodia	Blood	4.3.1.1	[10]
ERR340766	2007	Asia	Southeast Asia	Cambodia	Blood	4.3.1.1	[10]
ERR340767	2008	Asia	Southeast Asia	Cambodia	Blood	4.3.1.1	[10]
ERR340768	2007	Asia	Southeast Asia	Cambodia	Blood	4.3.1.1	[10]
ERR340770	2007	Asia	Southeast Asia	Cambodia	Blood	4.3.1.1	[10]
ERR340771	2007	Asia	Southeast Asia	Cambodia	Blood	4.3.1.1	[10]
ERR340772	2007	Asia	Southeast Asia	Cambodia	Blood	4.3.1.1	[10]
ERR340773	2007	Asia	Southeast Asia	Cambodia	Blood	4.3.1.1	[10]
ERR340774	2007	Asia	Southeast Asia	Cambodia	Blood	4.3.1.1	[10]
ERR340775	2007	Asia	Southeast Asia	Cambodia	Blood	4.3.1.1	[10]
ERR340758	2007	Asia	Southeast Asia	Cambodia	Blood	4.3.1.1	[10]
ERR340783	2001	Asia	Southeast Asia	Laos	Blood	4.3.1.1	[10]
ERR340784	2001	Asia	Southeast Asia	Laos	Blood	4.3.1.1	[10]
ERR340759	2007	Asia	Southeast Asia	Cambodia	Blood	4.3.1.1	[10]
ERR340787	2002	Asia	Southeast Asia	Laos	Blood	4.3.1.1	[10]
ERR340789	2002	Asia	Southeast Asia	Laos	Blood	4.3.1.1	[10]
ERR340790	2002	Asia	Southeast Asia	Laos	Blood	4.3.1.1	[10]
ERR340791	2002	Asia	Southeast Asia	Laos	Blood	4.3.1.1	[10]
ERR340794	2002	Asia	Southeast Asia	Laos	Blood	4.3.1.1	[10]
ERR340795	2002	Asia	Southeast Asia	Laos	Blood	4.3.1.1	[10]
ERR340760	2007	Asia	Southeast Asia	Cambodia	Blood	4.3.1.1	[10]
ERR340797	2002	Asia	Southeast Asia	Laos	Blood	4.3.1.1	[10]
ERR340799	2002	Asia	Southeast Asia	Laos	Blood	4.3.1.1	[10]
ERR340800	2002	Asia	Southeast Asia	Laos	Blood	4.3.1.1	[10]
ERR340802	2000	Asia	Southeast Asia	Laos	Blood	4.3.1.1	[10]
ERR340761	2007	Asia	Southeast Asia	Cambodia	Blood	4.3.1.1	[10]
ERR340806	2002	Asia	Southeast Asia	Laos	Blood	4.3.1.1	[10]
ERR340807	2000	Asia	Southeast Asia	Laos	Blood	4.3.1.1	[10]
ERR340809	2000	Asia	Southeast Asia	Laos	Blood	4.3.1.1	[10]
ERR340812	2003	Asia	Southeast Asia	Laos	Blood	4.3.1.1	[10]
ERR340815	2000	Asia	Southeast Asia	Laos	Blood	4.3.1.1	[10]
ERR340763	2007	Asia	Southeast Asia	Cambodia	Blood	4.3.1.1	[10]
ERR343258	2003	Asia	South Asia	India	Blood	4.3.1.2	[10]
ERR343262	2004	Asia	South Asia	India	Blood	4.3.1.2	[10]
ERR343269	2005	Asia	South Asia	India	Blood	4.3.1.1	[10]
ERR343270	2006	Asia	Southeast Asia	South-east Asia	Blood	4.3.1.1	[10]
ERR343271	2006	Asia	South Asia	India	Blood	4.3.1.2	[10]
ERR343272	2006	Asia	South Asia	India	Blood	4.3.1.1	[10]
ERR343273	2006	Asia	South Asia	India	Blood	4.3.1.2	[10]
ERR343282	2008	Asia	South Asia	India	Stool	4.3.1.2	[10]
ERR343288	2008	Asia	South Asia	India	Unknown	4.3.1.2	[10]
ERR343294	2009	Asia	South Asia	India	Blood	4.3.1.2	[10]
ERR343300	2010	Asia	South Asia	India	Blood	4.3.1.2	[10]
ERR343302	2010	Asia	South Asia	India	Blood	4.3.1.1	[10]
ERR343303	2010	Asia	South Asia	India	Blood	4.3.1.2	[10]
ERR343306	2010	Asia	Southeast Asia	Thailand	Blood	4.3.1	[10]
ERR343307	2010	Asia	South Asia	India	Blood	4.3.1.2	[10]
ERR343309	2010	Asia	South Asia	India	Blood	4.3.1.2	[10]
ERR343315	2011	Asia	South Asia	India	Blood	4.3.1.2	[10]
ERR343319	2011	Asia	South Asia	India	Blood	4.3.1.2	[10]
ERR343320	2011	Asia	South Asia	India	Stool	4.3.1.2	[10]
ERR343322	2012	Asia	South Asia	India	Stool	4.3.1.1	[10]
ERR343323	2012	Asia	South Asia	India	Blood	4.3.1.2	[10]
ERR343327	2012	Asia	South Asia	India	Unknown	4.3.1.1	[10]
ERR349331	1994	Asia	Southeast Asia	Vietnam	Blood	4.3.1.1	[10]
ERR349341	1995	Asia	Southeast Asia	Vietnam	Blood	4.3.1.1	[10]
ERR349345	1996	Asia	Southeast Asia	Vietnam	Blood	4.3.1.1	[10]
ERR349346	1995	Asia	Southeast Asia	Vietnam	Blood	4.3.1.1	[10]
ERR349347	1994	Asia	Southeast Asia	Vietnam	Blood	4.3.1.1	[10]
ERR349348	1995	Asia	Southeast Asia	Vietnam	Blood	4.3.1.1	[10]
ERR349349	1996	Asia	Southeast Asia	Vietnam	Blood	4.3.1.1	[10]
ERR349332	2011	Asia	South Asia	Nepal	Blood	4.3.1.2	[10]
ERR349350	1996	Asia	Southeast Asia	Vietnam	Blood	4.3.1.1	[10]
ERR349353	1995	Asia	Southeast Asia	Vietnam	Blood	4.3.1.1	[10]
ERR349354	1995	Asia	Southeast Asia	Vietnam	Blood	4.3.1.1	[10]
ERR349356	1996	Asia	Southeast Asia	Vietnam	Blood	4.3.1.1	[10]
ERR349357	1995	Asia	Southeast Asia	Vietnam	Blood	4.3.1.1	[10]
ERR349359	1994	Asia	Southeast Asia	Vietnam	Blood	4.3.1.1	[10]
ERR349333	2011	Asia	South Asia	Nepal	Blood	4.3.1.2	[10]
ERR349360	1995	Asia	Southeast Asia	Vietnam	Blood	4.3.1.1	[10]
ERR349361	1996	Asia	Southeast Asia	Vietnam	Blood	4.3.1.1	[10]
ERR349363	1996	Asia	Southeast Asia	Vietnam	Blood	4.3.1.1	[10]
ERR349364	1994	Asia	Southeast Asia	Vietnam	Blood	4.3.1.1	[10]
ERR349367	1995	Asia	Southeast Asia	Vietnam	Blood	4.3.1.1	[10]
ERR349334	1994	Asia	Southeast Asia	Vietnam	Blood	4.3.1.1	[10]
ERR349372	1994	Asia	Southeast Asia	Vietnam	Blood	4.3.1.1	[10]
ERR349373	1997	Asia	Southeast Asia	Vietnam	Blood	4.3.1.1	[10]
ERR349375	1993	Asia	Southeast Asia	Vietnam	Blood	4.3.1.1	[10]
ERR349378	1997	Asia	Southeast Asia	Vietnam	Blood	4.3.1.1	[10]
ERR349381	1993	Asia	Southeast Asia	Vietnam	Blood	4.3.1.1	[10]
ERR349385	1994	Asia	Southeast Asia	Vietnam	Blood	4.3.1.1	[10]
ERR349387	1994	Asia	Southeast Asia	Vietnam	Blood	4.3.1.1	[10]
ERR349388	1997	Asia	Southeast Asia	Vietnam	Blood	4.3.1.1	[10]
ERR349336	2011	Asia	South Asia	Nepal	Blood	4.3.1.2	[10]
ERR349392	1994	Asia	Southeast Asia	Vietnam	Blood	4.3.1.1	[10]
ERR349337	1994	Asia	Southeast Asia	Vietnam	Blood	4.3.1.1	[10]
ERR349403	1994	Asia	Southeast Asia	Vietnam	Blood	4.3.1.1	[10]
ERR349338	1995	Asia	Southeast Asia	Vietnam	Blood	4.3.1.1	[10]
ERR349339	2011	Asia	South Asia	Nepal	Blood	4.3.1.2	[10]
ERR349523	1994	Asia	Southeast Asia	Vietnam	Blood	4.3.1.1	[10]
ERR349532	1994	Asia	Southeast Asia	Vietnam	Blood	4.3.1.1	[10]
ERR349533	1996	Asia	Southeast Asia	Vietnam	Blood	4.3.1.1	[10]
ERR349534	1995	Asia	Southeast Asia	Vietnam	Blood	4.3.1.1	[10]
ERR349535	1994	Asia	Southeast Asia	Vietnam	Blood	4.3.1.1	[10]
ERR349536	1995	Asia	Southeast Asia	Vietnam	Blood	4.3.1.1	[10]
ERR349538	1995	Asia	Southeast Asia	Vietnam	Blood	4.3.1.1	[10]
ERR349539	1994	Asia	Southeast Asia	Vietnam	Blood	4.3.1.1	[10]
ERR349541	1995	Asia	Southeast Asia	Vietnam	Blood	4.3.1.1	[10]
ERR349524	1994	Asia	Southeast Asia	Vietnam	Blood	4.3.1.1	[10]
ERR349543	1996	Asia	Southeast Asia	Vietnam	Blood	4.3.1.1	[10]
ERR349545	1995	Asia	Southeast Asia	Vietnam	Blood	4.3.1.1	[10]
ERR349546	1994	Asia	Southeast Asia	Vietnam	Blood	4.3.1.1	[10]
ERR349547	1995	Asia	Southeast Asia	Vietnam	Blood	4.3.1.1	[10]
ERR349548	1996	Asia	Southeast Asia	Vietnam	Blood	4.3.1.1	[10]
ERR349549	1995	Asia	Southeast Asia	Vietnam	Blood	4.3.1.1	[10]
ERR349550	1994	Asia	Southeast Asia	Vietnam	Blood	4.3.1.1	[10]
ERR349551	1995	Asia	Southeast Asia	Vietnam	Blood	4.3.1.1	[10]
ERR349552	1994	Asia	Southeast Asia	Vietnam	Blood	4.3.1.1	[10]
ERR349553	1995	Asia	Southeast Asia	Vietnam	Blood	4.3.1.1	[10]
ERR349556	1997	Asia	Southeast Asia	Vietnam	Blood	4.3.1.1	[10]
ERR349557	1994	Asia	Southeast Asia	Vietnam	Blood	4.3.1.1	[10]
ERR349558	1997	Asia	Southeast Asia	Vietnam	Blood	4.3.1.1	[10]
ERR349560	1994	Asia	Southeast Asia	Vietnam	Blood	4.3.1.1	[10]
ERR349562	1997	Asia	Southeast Asia	Vietnam	Blood	4.3.1.1	[10]
ERR349563	1995	Asia	Southeast Asia	Vietnam	Blood	4.3.1.1	[10]
ERR349564	1998	Asia	Southeast Asia	Vietnam	Blood	4.3.1.1	[10]
ERR349568	1997	Asia	Southeast Asia	Vietnam	Blood	4.3.1.1	[10]
ERR349569	1997	Asia	Southeast Asia	Vietnam	Blood	4.3.1.1	[10]
ERR349570	1993	Asia	Southeast Asia	Vietnam	Blood	4.3.1.1	[10]
ERR349571	1997	Asia	Southeast Asia	Vietnam	Blood	4.3.1.1	[10]
ERR349572	1997	Asia	Southeast Asia	Vietnam	Blood	4.3.1.1	[10]
ERR349573	1997	Asia	Southeast Asia	Vietnam	Blood	4.3.1.1	[10]
ERR349576	1997	Asia	Southeast Asia	Vietnam	Blood	4.3.1.1	[10]
ERR349578	1994	Asia	Southeast Asia	Vietnam	Blood	4.3.1.1	[10]
ERR349579	1995	Asia	Southeast Asia	Vietnam	Blood	4.3.1.1	[10]
ERR349580	1997	Asia	Southeast Asia	Vietnam	Blood	4.3.1.1	[10]
ERR349528	2011	Asia	South Asia	Nepal	Blood	4.3.1.2	[10]
ERR349581	1995	Asia	Southeast Asia	Vietnam	Blood	4.3.1.1	[10]
ERR349582	1997	Asia	Southeast Asia	Vietnam	Blood	4.3.1.1	[10]
ERR349583	1994	Asia	Southeast Asia	Vietnam	Blood	4.3.1.1	[10]
ERR349584	1995	Asia	Southeast Asia	Vietnam	Blood	4.3.1.1	[10]
ERR349585	1997	Asia	Southeast Asia	Vietnam	Blood	4.3.1.1	[10]
ERR349588	1994	Asia	Southeast Asia	Vietnam	Blood	4.3.1.1	[10]
ERR349590	1993	Asia	Southeast Asia	Vietnam	Blood	4.3.1.1	[10]
ERR349591	1994	Asia	Southeast Asia	Vietnam	Blood	4.3.1.1	[10]
ERR349592	1994	Asia	Southeast Asia	Vietnam	Blood	4.3.1.1	[10]
ERR349593	1994	Asia	Southeast Asia	Vietnam	Blood	4.3.1.1	[10]
ERR349595	1994	Asia	Southeast Asia	Vietnam	Blood	4.3.1.1	[10]
ERR349597	1994	Asia	Southeast Asia	Vietnam	Blood	4.3.1.1	[10]
ERR349599	1994	Asia	Southeast Asia	Vietnam	Blood	4.3.1.1	[10]
ERR349600	1994	Asia	Southeast Asia	Vietnam	Blood	4.3.1.1	[10]
ERR349601	1994	Asia	Southeast Asia	Vietnam	Blood	4.3.1.1	[10]
ERR349602	1994	Asia	Southeast Asia	Vietnam	Blood	4.3.1.1	[10]
ERR349603	1994	Asia	Southeast Asia	Vietnam	Blood	4.3.1.1	[10]
ERR349605	1994	Asia	Southeast Asia	Vietnam	Blood	4.3.1.1	[10]
ERR349606	1994	Asia	Southeast Asia	Vietnam	Blood	4.3.1.1	[10]
ERR349609	1994	Asia	Southeast Asia	Vietnam	Blood	4.3.1.1	[10]
ERR349531	1995	Asia	Southeast Asia	Vietnam	Blood	4.3.1.1	[10]
ERR349613	1994	Asia	Southeast Asia	Vietnam	Blood	4.3.1.1	[10]
ERR349615	1994	Asia	Southeast Asia	Vietnam	Blood	4.3.1.1	[10]
ERR349616	1994	Asia	Southeast Asia	Vietnam	Blood	4.3.1.1	[10]
ERR349617	1994	Asia	Southeast Asia	Vietnam	Blood	4.3.1.1	[10]
ERR352264	2012	Asia	South Asia	India	Blood	4.3.1.1	[10]
ERR352265	2012	Asia	South Asia	India	Blood	4.3.1.2	[10]
ERR352266	2012	Asia	South Asia	India	Blood	4.3.1.2	[10]
ERR352270	2012	Asia	South Asia	India	Blood	4.3.1.2	[10]
ERR352271	2011	Asia	South Asia	India	Blood	4.3.1.2	[10]
ERR352272	2011	Asia	South Asia	India	Blood	4.3.1.1	[10]
ERR352273	2011	Asia	South Asia	India	Blood	4.3.1.2	[10]
ERR352274	2011	Asia	South Asia	India	Blood	4.3.1.1	[10]
ERR352275	2011	Asia	South Asia	India	Blood	4.3.1	[10]
ERR352277	2011	Asia	South Asia	Bangladesh	Blood	4.3.1.3	[10]
ERR352278	2010	Asia	South Asia	India	Blood	4.3.1.2	[10]
ERR352279	2010	Asia	Southeast Asia	Myanmar	Blood	4.3.1.1	[10]
ERR352280	2011	Asia	South Asia	India	Blood	4.3.1.1	[10]
ERR352281	2011	Asia	South Asia	India	Blood	4.3.1	[10]
ERR352283	2011	Asia	South Asia	India	Blood	4.3.1.2	[10]
ERR352284	2011	Asia	South Asia	India	Blood	4.3.1.2	[10]
ERR352289	2010	Asia	Western Asia	Lebanon	Blood	4.3.1.2	[10]
ERR352291	2010	Asia	South Asia	Nepal	Stool	4.3.1.2	[10]
ERR352293	2010	Asia	South Asia	Bangladesh	Blood	4.3.1.3	[10]
ERR352294	2011	Asia	South Asia	India	Blood	4.3.1.1	[10]
ERR352295	2011	Asia	South Asia	India	Blood	4.3.1.2	[10]
ERR352296	2011	Asia	South Asia	India	Blood	4.3.1.2	[10]
ERR352297	2011	Asia	South Asia	India	Blood	4.3.1.2	[10]
ERR352304	2010	Asia	South Asia	Bangladesh	Blood	4.3.1.1	[10]
ERR352307	2011	Asia	South Asia	Pakistan	Blood	4.3.1.1	[10]
ERR352308	2011	Asia	South Asia	Bangladesh	Stool	4.3.1.1	[10]
ERR352259	2011	Asia	South Asia	India	Blood	4.3.1.2	[10]
ERR352325	2011	Asia	South Asia	India	Blood	4.3.1.2	[10]
ERR352326	2011	Asia	Western Asia	Iraq	Blood	4.3.1.1	[10]
ERR352327	2011	Asia	South Asia	India	Blood	4.3.1	[10]
ERR352329	2011	Asia	South Asia	India	Stool	4.3.1.2	[10]
ERR352332	2012	Asia	Southeast Asia	Cambodia	Blood	4.3.1.1	[10]
ERR352335	2012	Asia	South Asia	India	Blood	4.3.1.2	[10]
ERR352336	2011	Asia	South Asia	India	Blood	4.3.1	[10]
ERR352338	2011	Asia	South Asia	Nepal	Stool	4.3.1.2	[10]
ERR352339	2011	Asia	South Asia	Pakistan	Blood	4.3.1	[10]
ERR352439	2011	Asia	South Asia	India	Blood	4.3.1.2	[10]
ERR352443	2012	Asia	South Asia	India	Blood	4.3.1	[10]
ERR352444	2012	Asia	South Asia	Pakistan	Blood	4.3.1.1	[10]
ERR352445	2012	Asia	South Asia	Nepal	Stool	4.3.1.2	[10]
ERR352446	2012	Asia	South Asia	India	Blood	4.3.1	[10]
ERR352448	2011	Asia	South Asia	India	Blood	4.3.1.2	[10]
ERR352449	2011	Asia	South Asia	India	Blood	4.3.1	[10]
ERR352451	2011	Asia	South Asia	Sri Lanka	Blood	4.3.1	[10]
ERR352452	2011	Asia	South Asia	Pakistan	Blood	4.3.1	[10]
ERR352455	2011	Asia	South Asia	India	Blood	4.3.1.2	[10]
ERR352456	2011	Asia	South Asia	India	Blood	4.3.1.1	[10]
ERR352458	2011	Asia	South Asia	India	Blood	4.3.1.2	[10]
ERR352463	2010	Asia	South Asia	Pakistan	Blood	4.3.1.1	[10]
ERR352464	2011	Asia	South Asia	India	Blood	4.3.1.2	[10]
ERR352466	2011	Asia	South Asia	India	Blood	4.3.1.1	[10]
ERR352468	2010	Asia	South Asia	Bangladesh	Blood	4.3.1.1	[10]
ERR352470	2010	Asia	Southeast Asia	Thailand	Blood	4.3.1.1	[10]
ERR352471	2011	Asia	South Asia	India	Blood	4.3.1.2	[10]
ERR352504	2011	Asia	South Asia	India	Blood	4.3.1.2	[10]
ERR352505	2011	Asia	South Asia	India	Blood	4.3.1.1	[10]
ERR352506	2011	Asia	South Asia	India	Blood	4.3.1.1	[10]
ERR352507	2011	Asia	Southeast Asia	Indonesia	Blood	4.3.1.2	[10]
ERR352509	2012	Asia	South Asia	Afghanistan	Blood	4.3.1.1	[10]
ERR352434	2011	Asia	South Asia	India	Blood	4.3.1.2	[10]
ERR352607	1995	Asia	Southeast Asia	Vietnam	Blood	4.3.1.1	[10]
ERR352608	1994	Asia	Southeast Asia	Vietnam	Blood	4.3.1.1	[10]
ERR352609	1996	Asia	Southeast Asia	Vietnam	Blood	4.3.1.1	[10]
ERR352611	1994	Asia	Southeast Asia	Vietnam	Blood	4.3.1.1	[10]
ERR352612	1996	Asia	Southeast Asia	Vietnam	Blood	4.3.1.1	[10]
ERR352613	1996	Asia	Southeast Asia	Vietnam	Blood	4.3.1.1	[10]
ERR352614	1994	Asia	Southeast Asia	Vietnam	Blood	4.3.1.1	[10]
ERR352615	1995	Asia	Southeast Asia	Vietnam	Blood	4.3.1.1	[10]
ERR352616	1996	Asia	Southeast Asia	Vietnam	Blood	4.3.1.1	[10]
ERR352617	1994	Asia	Southeast Asia	Vietnam	Blood	4.3.1.1	[10]
ERR352618	1995	Asia	Southeast Asia	Vietnam	Blood	4.3.1.1	[10]
ERR352619	1996	Asia	Southeast Asia	Vietnam	Blood	4.3.1.1	[10]
ERR352620	1996	Asia	Southeast Asia	Vietnam	Blood	4.3.1	[10]
ERR352621	1995	Asia	Southeast Asia	Vietnam	Blood	4.3.1.1	[10]
ERR352623	1996	Asia	Southeast Asia	Vietnam	Blood	4.3.1.1	[10]
ERR352624	1996	Asia	Southeast Asia	Vietnam	Blood	4.3.1.1	[10]
ERR352625	1995	Asia	Southeast Asia	Vietnam	Blood	4.3.1.1	[10]
ERR352626	1995	Asia	Southeast Asia	Vietnam	Blood	4.3.1.1	[10]
ERR352627	1996	Asia	Southeast Asia	Vietnam	Blood	4.3.1.1	[10]
ERR352628	1995	Asia	Southeast Asia	Vietnam	Blood	4.3.1.1	[10]
ERR352629	1996	Asia	Southeast Asia	Vietnam	Blood	4.3.1.1	[10]
ERR352631	1996	Asia	Southeast Asia	Vietnam	Blood	4.3.1.1	[10]
ERR352632	1995	Asia	Southeast Asia	Vietnam	Blood	4.3.1.1	[10]
ERR352633	1995	Asia	Southeast Asia	Vietnam	Blood	4.3.1.1	[10]
ERR352635	1994	Asia	Southeast Asia	Vietnam	Blood	4.3.1.1	[10]
ERR352636	1995	Asia	Southeast Asia	Vietnam	Blood	4.3.1.1	[10]
ERR352637	1996	Asia	Southeast Asia	Vietnam	Blood	4.3.1.1	[10]
ERR352638	1996	Asia	Southeast Asia	Vietnam	Blood	4.3.1.1	[10]
ERR352639	1996	Asia	Southeast Asia	Vietnam	Blood	4.3.1.1	[10]
ERR352640	1996	Asia	Southeast Asia	Vietnam	Blood	4.3.1.1	[10]
ERR352641	1994	Asia	Southeast Asia	Vietnam	Blood	4.3.1.1	[10]
ERR352642	1994	Asia	Southeast Asia	Vietnam	Blood	4.3.1.1	[10]
ERR352643	1997	Asia	Southeast Asia	Vietnam	Blood	4.3.1.1	[10]
ERR352644	1997	Asia	Southeast Asia	Vietnam	Blood	4.3.1.1	[10]
ERR352645	1994	Asia	Southeast Asia	Vietnam	Blood	4.3.1.1	[10]
ERR352646	1997	Asia	Southeast Asia	Vietnam	Blood	4.3.1.1	[10]
ERR352647	1997	Asia	Southeast Asia	Vietnam	Blood	4.3.1.1	[10]
ERR352648	1994	Asia	Southeast Asia	Vietnam	Blood	4.3.1.1	[10]
ERR352649	1997	Asia	Southeast Asia	Vietnam	Blood	4.3.1.1	[10]
ERR352650	1998	Asia	Southeast Asia	Vietnam	Blood	4.3.1.1	[10]
ERR352651	1997	Asia	Southeast Asia	Vietnam	Blood	4.3.1.1	[10]
ERR352652	1997	Asia	Southeast Asia	Vietnam	Blood	4.3.1.1	[10]
ERR352654	1997	Asia	Southeast Asia	Vietnam	Blood	4.3.1.1	[10]
ERR352655	1995	Asia	Southeast Asia	Vietnam	Blood	4.3.1.1	[10]
ERR352656	1997	Asia	Southeast Asia	Vietnam	Blood	4.3.1.1	[10]
ERR352657	1998	Asia	Southeast Asia	Vietnam	Blood	4.3.1.1	[10]
ERR352658	1994	Asia	Southeast Asia	Vietnam	Blood	4.3.1.1	[10]
ERR352659	1998	Asia	Southeast Asia	Vietnam	Blood	4.3.1.1	[10]
ERR352661	1997	Asia	Southeast Asia	Vietnam	Blood	4.3.1.1	[10]
ERR352662	1997	Asia	Southeast Asia	Vietnam	Blood	4.3.1.1	[10]
ERR352663	1998	Asia	Southeast Asia	Vietnam	Blood	4.3.1.1	[10]
ERR352665	1999	Asia	Southeast Asia	Vietnam	Blood	4.3.1.1	[10]
ERR352667	1997	Asia	Southeast Asia	Vietnam	Blood	4.3.1.1	[10]
ERR352669	1994	Asia	Southeast Asia	Vietnam	Blood	4.3.1.1	[10]
ERR352671	1999	Asia	Southeast Asia	Vietnam	Blood	4.3.1.1	[10]
ERR352673	1997	Asia	Southeast Asia	Vietnam	Blood	4.3.1.1	[10]
ERR352677	1998	Asia	Southeast Asia	Vietnam	Blood	4.3.1.1	[10]
ERR352679	1997	Asia	Southeast Asia	Vietnam	Blood	4.3.1.1	[10]
ERR352681	1997	Asia	Southeast Asia	Vietnam	Blood	4.3.1.1	[10]
ERR352685	1997	Asia	Southeast Asia	Vietnam	Blood	4.3.1.1	[10]
ERR352689	1994	Asia	Southeast Asia	Vietnam	Blood	4.3.1.1	[10]
ERR352691	1995	Asia	Southeast Asia	Vietnam	Blood	4.3.1.1	[10]
ERR352605	1995	Asia	Southeast Asia	Vietnam	Blood	4.3.1.1	[10]
ERR352697	1995	Asia	Southeast Asia	Vietnam	Blood	4.3.1.1	[10]
ERR352703	1994	Asia	Southeast Asia	Vietnam	Blood	4.3.1.1	[10]
ERR352709	1994	Asia	Southeast Asia	Vietnam	Blood	4.3.1.1	[10]
ERR352711	1994	Asia	Southeast Asia	Vietnam	Blood	4.3.1.1	[10]
ERR352606	1995	Asia	Southeast Asia	Vietnam	Blood	4.3.1.1	[10]
ERR352713	1994	Asia	Southeast Asia	Vietnam	Blood	4.3.1.1	[10]
ERR352715	1994	Asia	Southeast Asia	Vietnam	Blood	4.3.1.1	[10]
ERR352717	1994	Asia	Southeast Asia	Vietnam	Blood	4.3.1.1	[10]
ERR352719	1994	Asia	Southeast Asia	Vietnam	Blood	4.3.1.1	[10]
ERR352721	1994	Asia	Southeast Asia	Vietnam	Blood	4.3.1.1	[10]
ERR352725	1994	Asia	Southeast Asia	Vietnam	Blood	4.3.1.1	[10]
ERR352944	2011	Asia	South Asia	India	Blood	4.3.1.2	[10]
ERR352946	2011	Asia	South Asia	India	Blood	4.3.1.2	[10]
ERR352948	2011	Asia	South Asia	India	Blood	4.3.1.1	[10]
ERR352949	2011	Asia	South Asia	India	Blood	4.3.1.2	[10]
ERR352951	2011	Asia	South Asia	India	Blood	4.3.1	[10]
ERR352953	2011	Asia	South Asia	India	Blood	4.3.1.2	[10]
ERR352954	2011	Asia	South Asia	India	Blood	4.3.1.2	[10]
ERR357453	2010	Asia	South Asia	Nepal	Blood	4.3.1.2	[10]
ERR357442	2012	Asia	South Asia	India	Blood	4.3.1.1	[10]
ERR357444	2011	Asia	South Asia	India	Blood	4.3.1.2	[10]
ERR357446	2011	Asia	South Asia	India	Blood	4.3.1.2	[10]
ERR357576	2011	Asia	South Asia	Nepal	Blood	4.3.1.2	[10]
ERR357585	2011	Asia	South Asia	Nepal	Blood	4.3.1.2	[10]
ERR357587	2011	Asia	South Asia	Nepal	Blood	4.3.1.2	[10]
ERR357588	2011	Asia	South Asia	Nepal	Blood	4.3.1.2	[10]
ERR357589	2011	Asia	South Asia	Nepal	Blood	4.3.1.2	[10]
ERR357590	2011	Asia	South Asia	Nepal	Blood	4.3.1.2	[10]
ERR357594	2011	Asia	South Asia	Nepal	Blood	4.3.1.2	[10]
ERR357599	1994	Asia	Southeast Asia	Vietnam	Blood	4.3.1.1	[10]
ERR357601	2011	Asia	South Asia	Nepal	Blood	4.3.1.2	[10]
ERR357602	2011	Asia	South Asia	Nepal	Blood	4.3.1.2	[10]
ERR357603	2011	Asia	South Asia	Nepal	Blood	4.3.1.1	[10]
ERR357578	2011	Asia	South Asia	Nepal	Blood	4.3.1.2	[10]
ERR357606	2011	Asia	South Asia	Nepal	Blood	4.3.1.2	[10]
ERR357608	2011	Asia	South Asia	Nepal	Blood	4.3.1.2	[10]
ERR357613	2011	Asia	South Asia	Nepal	Blood	4.3.1.2	[10]
ERR357614	2011	Asia	South Asia	Nepal	Blood	4.3.1.2	[10]
ERR357615	2002	Asia	Western Asia	Western Asia	Blood	4.3.1.1	[10]
ERR357618	1995	Asia	Southeast Asia	Vietnam	Blood	4.3.1.1	[10]
ERR357619	2011	Asia	South Asia	Nepal	Blood	4.3.1.2	[10]
ERR357620	2011	Asia	South Asia	Nepal	Blood	4.3.1.2	[10]
ERR357621	2011	Asia	South Asia	Nepal	Blood	4.3.1.2	[10]
ERR357625	2011	Asia	South Asia	Nepal	Blood	4.3.1.2	[10]
ERR357626	2011	Asia	South Asia	Nepal	Blood	4.3.1.2	[10]
ERR357628	2011	Asia	South Asia	Nepal	Blood	4.3.1.2	[10]
ERR357629	2011	Asia	South Asia	Nepal	Blood	4.3.1.2	[10]
ERR357630	2009	Asia	South Asia	India	Blood	4.3.1.2	[10]
ERR357632	2011	Asia	South Asia	Nepal	Blood	4.3.1.2	[10]
ERR357633	2011	Asia	South Asia	Nepal	Blood	4.3.1.2	[10]
ERR357634	2011	Asia	South Asia	Nepal	Blood	4.3.1.2	[10]
ERR357581	2011	Asia	South Asia	India	Blood	4.3.1	[10]
ERR357636	2010	Asia	South Asia	India	Blood	4.3.1	[10]
ERR357637	2011	Asia	South Asia	Nepal	Blood	4.3.1.2	[10]
ERR357638	2011	Asia	South Asia	Nepal	Blood	4.3.1.2	[10]
ERR357639	2011	Asia	South Asia	Nepal	Blood	4.3.1.2	[10]
ERR357641	2010	Asia	South Asia	India	Stool	4.3.1.2	[10]
ERR357642	1994	Asia	Southeast Asia	Vietnam	Blood	4.3.1.1	[10]
ERR357643	1994	Asia	Southeast Asia	Vietnam	Blood	4.3.1.1	[10]
ERR357644	1995	Asia	Southeast Asia	Vietnam	Blood	4.3.1.1	[10]
ERR357645	1994	Asia	Southeast Asia	Vietnam	Blood	4.3.1.1	[10]
ERR357647	1995	Asia	Southeast Asia	Vietnam	Blood	4.3.1.1	[10]
ERR357649	1994	Asia	Southeast Asia	Vietnam	Blood	4.3.1.1	[10]
ERR357651	1993	Asia	Southeast Asia	Vietnam	Blood	4.3.1.1	[10]
ERR357653	1997	Asia	Southeast Asia	Vietnam	Blood	4.3.1.1	[10]
ERR357654	1997	Asia	Southeast Asia	Vietnam	Blood	4.3.1.1	[10]
ERR357583	2011	Asia	South Asia	Nepal	Blood	4.3.1.2	[10]
ERR357655	1994	Asia	Southeast Asia	Vietnam	Blood	4.3.1.1	[10]
ERR357657	1994	Asia	Southeast Asia	Vietnam	Blood	4.3.1.1	[10]
ERR357659	1993	Asia	Southeast Asia	Vietnam	Blood	4.3.1.1	[10]
ERR357661	1994	Asia	Southeast Asia	Vietnam	Blood	4.3.1.1	[10]
ERR357584	2011	Asia	South Asia	Nepal	Blood	4.3.1.2	[10]
ERR357766	2012	Asia	South Asia	India	Blood	4.3.1.2	[10]
ERR357768	2011	Asia	South Asia	India	Blood	4.3.1.2	[10]
ERR357769	2011	Asia	Southeast Asia	South-east Asia	Stool	4.3.1	[10]
ERR357771	2011	Asia	Southeast Asia	Thailand	Blood	4.3.1.1	[10]
ERR357776	2011	Asia	South Asia	Bangladesh	Blood	4.3.1.1	[10]
ERR357782	2010	Asia	South Asia	Bangladesh	Blood	4.3.1.1	[10]
ERR357783	2010	Asia	South Asia	India	Blood	4.3.1.2	[10]
ERR357784	2011	Asia	South Asia	India	Blood	4.3.1.2	[10]
ERR357785	2011	Asia	South Asia	India	Blood	4.3.1.2	[10]
ERR357786	2011	Asia	South Asia	India	Blood	4.3.1.2	[10]
ERR357787	2011	Asia	South Asia	India	Stool	4.3.1.2	[10]
ERR357788	2010	Asia	South Asia	Pakistan	Blood	4.3.1.1	[10]
ERR357789	2010	Asia	South Asia	India	Blood	4.3.1.2	[10]
ERR357791	2011	Asia	South Asia	India	Blood	4.3.1.1	[10]
ERR357792	2011	Asia	South Asia	Bangladesh	Blood	4.3.1.1	[10]
ERR357793	2011	Asia	South Asia	India	Blood	4.3.1.1	[10]
ERR357794	2011	Asia	South Asia	Pakistan	Stool	4.3.1	[10]
ERR357795	2011	Asia	South Asia	India	Blood	4.3.1.1	[10]
ERR357796	2011	Asia	South Asia	India	Blood	4.3.1.1	[10]
ERR357797	2011	Asia	South Asia	India	Stool	4.3.1.2	[10]
ERR357813	2011	Asia	South Asia	India	Stool	4.3.1.2	[10]
ERR357814	2011	Asia	South Asia	India	Stool	4.3.1.2	[10]
ERR357815	2011	Asia	South Asia	India	Blood	4.3.1.1	[10]
ERR357817	2011	Asia	South Asia	Pakistan	Stool	4.3.1	[10]
ERR357819	2011	Asia	South Asia	Pakistan	Stool	4.3.1.1	[10]
ERR357820	2011	Asia	South Asia	India	Blood	4.3.1.1	[10]
ERR357821	2011	Asia	South Asia	India	Blood	4.3.1.1	[10]
ERR357822	2011	Asia	South Asia	India	Stool	4.3.1.2	[10]
ERR357824	2011	Asia	Southeast Asia	Myanmar	Stool	4.3.1.1	[10]
ERR357828	2011	Asia	South Asia	Bangladesh	Stool	4.3.1.3	[10]
ERR357829	2011	Asia	South Asia	India	Unknown	4.3.1	[10]
ERR357830	2011	Asia	South Asia	India	Blood	4.3.1.1	[10]
ERR357832	2011	Asia	Southeast Asia	Indonesia	Blood	4.3.1.2	[10]
ERR357833	2011	Asia	Southeast Asia	Vietnam	Blood	4.3.1.1	[10]
ERR357834	2012	Asia	South Asia	India	Blood	4.3.1.2	[10]
ERR357763	2012	Asia	South Asia	India	Blood	4.3.1.1	[10]
ERR357836	2011	Asia	South Asia	India	Blood	4.3.1.2	[10]
ERR357838	2011	Asia	South Asia	India	Blood	4.3.1.2	[10]
ERR360458	2003	Asia	South Asia	Pakistan	Blood	4.3.1.1	[10]
ERR360459	2003	Asia	South Asia	Pakistan	Blood	4.3.1	[10]
ERR360461	2003	Asia	South Asia	Pakistan	Blood	4.3.1.2	[10]
ERR360468	2003	Asia	South Asia	Pakistan	Blood	4.3.1.1	[10]
ERR360470	2003	Asia	South Asia	Pakistan	Blood	4.3.1.2	[10]
ERR360471	2003	Asia	South Asia	Pakistan	Blood	4.3.1	[10]
ERR360472	2003	Asia	South Asia	Pakistan	Blood	4.3.1	[10]
ERR360474	2003	Asia	South Asia	Pakistan	Blood	4.3.1	[10]
ERR360476	2003	Asia	South Asia	Pakistan	Blood	4.3.1.1	[10]
ERR360478	2003	Asia	South Asia	Pakistan	Blood	4.3.1	[10]
ERR360480	2003	Asia	South Asia	Pakistan	Blood	4.3.1.1	[10]
ERR360481	2003	Asia	South Asia	Pakistan	Blood	4.3.1	[10]
ERR360452	2003	Asia	South Asia	Pakistan	Blood	4.3.1.1	[10]
ERR360504	2002	Asia	Southeast Asia	Laos	Blood	4.3.1.1	[10]
ERR360510	1999	Asia	South Asia	Nepal	Blood	4.3.1.3	[10]
ERR360526	2007	Asia	South Asia	Bangladesh	Not provided	4.3.1.1	[10]
ERR360528	2003	Asia	South Asia	Bangladesh	Not provided	4.3.1.3	[10]
ERR360457	2003	Asia	South Asia	Pakistan	Blood	4.3.1	[10]
ERR360623	2002	Asia	South Asia	SriLanka	Not provided	4.3.1.2	[10]
ERR360639	2000	Asia	South Asia	India	Not provided	4.3.1.2	[10]
ERR360693	2008	Asia	Western Asia	Palestine	Not provided	4.3.1.1	[10]
ERR360738	2008	Asia	Southeast Asia	Cambodia	Blood	4.3.1.1	[10]
ERR360739	2008	Asia	Southeast Asia	Cambodia	Blood	4.3.1.1	[10]
ERR360740	2008	Asia	Southeast Asia	Cambodia	Blood	4.3.1.1	[10]
ERR360741	2008	Asia	Southeast Asia	Cambodia	Blood	4.3.1.1	[10]
ERR360742	2008	Asia	Southeast Asia	Cambodia	Blood	4.3.1.1	[10]
ERR360743	2008	Asia	Southeast Asia	Cambodia	Blood	4.3.1.1	[10]
ERR360744	2009	Asia	Southeast Asia	Cambodia	Blood	4.3.1.1	[10]
ERR360745	2009	Asia	Southeast Asia	Cambodia	Thigh pus	4.3.1.1	[10]
ERR360746	2009	Asia	Southeast Asia	Cambodia	Blood	4.3.1.1	[10]
ERR360748	2010	Asia	Southeast Asia	Cambodia	Blood	4.3.1.1	[10]
ERR360754	2010	Asia	Southeast Asia	Cambodia	Pleural fluid	4.3.1.1	[10]
ERR360755	2011	Asia	Southeast Asia	Cambodia	Blood	4.3.1.1	[10]
ERR360756	2011	Asia	Southeast Asia	Cambodia	Blood	4.3.1.1	[10]
ERR360758	2011	Asia	Southeast Asia	Cambodia	Gallbladder fluid	4.3.1.1	[10]
ERR360759	2011	Asia	Southeast Asia	Cambodia	Blood	4.3.1.1	[10]
ERR360760	2011	Asia	Southeast Asia	Cambodia	Blood	4.3.1.1	[10]
ERR360761	2011	Asia	Southeast Asia	Cambodia	Blood	4.3.1.1	[10]
ERR360762	2011	Asia	Southeast Asia	Cambodia	Blood	4.3.1.1	[10]
ERR360763	2011	Asia	Southeast Asia	Cambodia	Blood	4.3.1.1	[10]
ERR360765	2011	Asia	Southeast Asia	Cambodia	Blood	4.3.1.1	[10]
ERR360766	2011	Asia	Southeast Asia	Cambodia	Blood	4.3.1.1	[10]
ERR360769	2011	Asia	Southeast Asia	Cambodia	Blood	4.3.1.1	[10]
ERR360770	2011	Asia	Southeast Asia	Cambodia	Blood	4.3.1.1	[10]
ERR360771	2011	Asia	Southeast Asia	Cambodia	Blood	4.3.1.1	[10]
ERR360772	2011	Asia	Southeast Asia	Cambodia	Blood	4.3.1.1	[10]
ERR360773	2011	Asia	Southeast Asia	Cambodia	Hip joint pus	4.3.1.1	[10]
ERR360774	2011	Asia	Southeast Asia	Cambodia	Blood	4.3.1.1	[10]
ERR360775	2012	Asia	Southeast Asia	Cambodia	Blood	4.3.1.1	[10]
ERR360776	2012	Asia	Southeast Asia	Cambodia	Stool	4.3.1.1	[10]
ERR360777	2012	Asia	Southeast Asia	Cambodia	Blood	4.3.1.1	[10]
ERR360778	2012	Asia	Southeast Asia	Cambodia	Blood	4.3.1.1	[10]
ERR360779	2012	Asia	Southeast Asia	Cambodia	Blood	4.3.1.1	[10]
ERR360780	2012	Asia	Southeast Asia	Cambodia	Blood	4.3.1.1	[10]
ERR360781	2012	Asia	Southeast Asia	Cambodia	Blood	4.3.1.1	[10]
ERR360783	2012	Asia	Southeast Asia	Cambodia	Blood	4.3.1.1	[10]
ERR360785	2012	Asia	Southeast Asia	Cambodia	Blood	4.3.1.1	[10]
ERR360787	2012	Asia	Southeast Asia	Cambodia	Blood	4.3.1.1	[10]
ERR360788	2012	Asia	Southeast Asia	Cambodia	Blood	4.3.1.1	[10]
ERR360789	2012	Asia	Southeast Asia	Cambodia	Blood	4.3.1.1	[10]
ERR360791	2012	Asia	Southeast Asia	Cambodia	Blood	4.3.1.1	[10]
ERR360845	2010	Asia	Southeast Asia	Cambodia	Blood	4.3.1.1	[10]
ERR360846	2010	Asia	Southeast Asia	Cambodia	Blood	4.3.1.1	[10]
ERR360847	2010	Asia	Southeast Asia	Cambodia	Blood	4.3.1.1	[10]
ERR360848	2010	Asia	Southeast Asia	Cambodia	Blood	4.3.1.1	[10]
ERR360889	2008	Asia	Southeast Asia	Cambodia	Blood	4.3.1.1	[10]
ERR360890	2008	Asia	Southeast Asia	Cambodia	Blood	4.3.1.1	[10]
ERR360891	2008	Asia	Southeast Asia	Cambodia	Blood	4.3.1.1	[10]
ERR360954	2010	Asia	Southeast Asia	Cambodia	Blood	4.3.1.1	[10]
ERR360955	2010	Asia	Southeast Asia	Cambodia	Blood	4.3.1.1	[10]
ERR360956	2010	Asia	Southeast Asia	Cambodia	Blood	4.3.1.1	[10]
ERR360958	2010	Asia	Southeast Asia	Cambodia	Blood	4.3.1.1	[10]
ERR360959	2010	Asia	Southeast Asia	Cambodia	Blood	4.3.1.1	[10]
ERR360960	2010	Asia	Southeast Asia	Cambodia	Blood	4.3.1.1	[10]
ERR360961	2011	Asia	Southeast Asia	Cambodia	Blood	4.3.1.1	[10]
ERR360963	2012	Asia	Southeast Asia	Cambodia	Blood	4.3.1.1	[10]
ERR360967	2012	Asia	Southeast Asia	Cambodia	Blood	4.3.1.1	[10]
ERR360968	2012	Asia	Southeast Asia	Cambodia	Blood	4.3.1.1	[10]
ERR360971	2012	Asia	Southeast Asia	Cambodia	Blood	4.3.1.1	[10]
ERR360973	2012	Asia	Southeast Asia	Cambodia	Blood	4.3.1.1	[10]
ERR360975	2012	Asia	Southeast Asia	Cambodia	Stool	4.3.1.1	[10]
ERR360976	2012	Asia	Southeast Asia	Cambodia	Blood	4.3.1.1	[10]
ERR360977	2012	Asia	Southeast Asia	Cambodia	Blood	4.3.1.1	[10]
ERR360978	2012	Asia	Southeast Asia	Cambodia	Blood	4.3.1.1	[10]
ERR360979	2012	Asia	Southeast Asia	Cambodia	Blood	4.3.1.1	[10]
ERR360948	2008	Asia	Southeast Asia	Cambodia	Blood	4.3.1.1	[10]
ERR360981	2012	Asia	Southeast Asia	Cambodia	Blood	4.3.1.1	[10]
ERR360982	2012	Asia	Southeast Asia	Cambodia	Blood	4.3.1.1	[10]
ERR360983	2012	Asia	Southeast Asia	Cambodia	Blood	4.3.1.1	[10]
ERR360984	2012	Asia	Southeast Asia	Cambodia	Blood	4.3.1.1	[10]
ERR360985	2012	Asia	Southeast Asia	Cambodia	Blood	4.3.1.1	[10]
ERR360949	2008	Asia	Southeast Asia	Cambodia	Blood	4.3.1.1	[10]
ERR360986	2012	Asia	Southeast Asia	Cambodia	Blood	4.3.1.1	[10]
ERR360987	2012	Asia	Southeast Asia	Cambodia	Blood	4.3.1.1	[10]
ERR360988	2012	Asia	Southeast Asia	Cambodia	Blood	4.3.1.1	[10]
ERR360991	2012	Asia	Southeast Asia	Cambodia	Blood	4.3.1.1	[10]
ERR360992	2012	Asia	Southeast Asia	Cambodia	Blood	4.3.1.1	[10]
ERR360993	2012	Asia	Southeast Asia	Cambodia	Blood	4.3.1.1	[10]
ERR360994	2012	Asia	Southeast Asia	Cambodia	Blood	4.3.1.1	[10]
ERR360997	2012	Asia	Southeast Asia	Cambodia	Blood	4.3.1.1	[10]
ERR360999	2012	Asia	Southeast Asia	Cambodia	Blood	4.3.1.1	[10]
ERR361000	2012	Asia	Southeast Asia	Cambodia	Blood	4.3.1.1	[10]
ERR360950	2008	Asia	Southeast Asia	Cambodia	Blood	4.3.1.1	[10]
ERR360952	2010	Asia	Southeast Asia	Cambodia	Blood	4.3.1.1	[10]
ERR422751	2009	Asia	South Asia	India	Blood	4.3.1.2	[10]
ERR422759	2009	Asia	South Asia	India	Blood	4.3.1.1	[10]
ERR422762	2010	Asia	South Asia	India	Blood	4.3.1.2	[10]
ERR422765	2010	Asia	South Asia	India	Blood	4.3.1.2	[10]
ERR422766	2010	Asia	South Asia	Bangladesh	Blood	4.3.1.1	[10]
ERR422752	2009	Asia	South Asia	Bangladesh	Blood	4.3.1.1	[10]
ERR422770	2010	Asia	South Asia	India	Blood	4.3.1.2	[10]
ERR422775	2010	Asia	South Asia	Bangladesh	Blood	4.3.1.1	[10]
ERR422776	2010	Asia	South Asia	Bangladesh	Blood	4.3.1.1	[10]
ERR422780	2010	Asia	South Asia	India	Blood	4.3.1	[10]
ERR422781	2010	Asia	South Asia	Pakistan	Blood	4.3.1.1	[10]
ERR422787	2010	Asia	South Asia	India	Blood	4.3.1.2	[10]
ERR422800	2010	Asia	South Asia	Bangladesh	Blood	4.3.1.1	[10]
ERR422801	2010	Asia	South Asia	Bangladesh	Blood	4.3.1.1	[10]
ERR422803	2011	Asia	South Asia	Pakistan	Blood	4.3.1	[10]
ERR422804	2011	Asia	South Asia	India	Blood	4.3.1.2	[10]
ERR422805	2011	Asia	South Asia	Pakistan	Blood	4.3.1.1	[10]
ERR422807	2011	Asia	South Asia	Bangladesh	Blood	4.3.1.3	[10]
ERR422810	2011	Asia	South Asia	Bangladesh	Blood	4.3.1.1	[10]
ERR422812	2011	Asia	South Asia	Bangladesh	Blood	4.3.1.1	[10]
ERR422813	2011	Asia	South Asia	Bangladesh	Blood	4.3.1.1	[10]
ERR422814	2011	Asia	South Asia	India	Blood	4.3.1.2	[10]
ERR422815	2011	Asia	South Asia	Bangladesh	Blood	4.3.1.1	[10]
ERR422817	2011	Asia	South Asia	India	Blood	4.3.1.1	[10]
ERR422818	2011	Asia	South Asia	Bangladesh	Blood	4.3.1.2	[10]
ERR422819	2011	Asia	South Asia	India	Blood	4.3.1	[10]
ERR422824	2011	Asia	South Asia	Bangladesh	Blood	4.3.1.1	[10]
ERR422826	2012	Asia	South Asia	Bangladesh	Blood	4.3.1.3	[10]
ERR422828	2012	Asia	South Asia	India	Blood	4.3.1	[10]
ERR422829	2012	Asia	South Asia	Bangladesh	Blood	4.3.1.1	[10]
ERR422831	2012	Asia	South Asia	Bangladesh	Blood	4.3.1.1	[10]
ERR422833	2012	Asia	South Asia	Pakistan	Blood	4.3.1	[10]
ERR422834	2012	Asia	South Asia	Pakistan	Blood	4.3.1	[10]
ERR1017067	2007	Asia	South Asia	Nepal	Blood	4.3.1.2	[10]
ERR1017068	2007	Asia	South Asia	India	Blood	4.3.1	[10]
ERR1017069	2007	Asia	South Asia	Pakistan	Blood	4.3.1.1	[10]
ERR1017070	2007	Asia	South Asia	Pakistan	Blood	4.3.1.2	[10]
ERR1017071	2007	Asia	South Asia	Bangladesh	Blood	4.3.1.1	[10]
ERR1017072	2007	Asia	South Asia	Bangladesh	Blood	4.3.1.1	[10]
ERR1017074	2007	Asia	South Asia	India	Blood	4.3.1.2	[10]
ERR1017075	2007	Asia	South Asia	India	Blood	4.3.1	[10]
ERR1017077	2007	Asia	South Asia	Bangladesh	Blood	4.3.1.3	[10]
ERR1017083	2008	Asia	South Asia	India	Blood	4.3.1.2	[10]
ERR1017087	2008	Asia	South Asia	Bangladesh	Blood	4.3.1.1	[10]
ERR1017089	2008	Asia	South Asia	Bangladesh	Blood	4.3.1.1	[10]
ERR1017090	2008	Asia	Western Asia/South Asia	Kuwait/India	Blood	4.3.1	[10]
ERR1017092	2008	Asia	Western Asia/South Asia	Kuwait/India	Blood	4.3.1	[10]
ERR1017094	2008	Asia	South Asia	India	Blood	4.3.1.2	[10]
ERR1017097	2009	Asia	South Asia	Pakistan	Blood	4.3.1.1	[10]
ERR485138	2006	Asia	South Asia	Bangladesh	Blood	4.3.1.1	[10]
ERR420413	2009	Asia	South Asia	India	Blood	4.3.1.2	[10]
ERR420414	2009	Asia	South Asia	India	Blood	4.3.1.2	[10]
ERR420415	2009	Asia	South Asia	India	Blood	4.3.1.1	[10]
ERR420417	2009	Asia	South Asia	India	Blood	4.3.1.2	[10]
ERR420420	2010	Asia	South Asia	India	Blood	4.3.1.2	[10]
ERR420421	2010	Asia	South Asia	India	Blood	4.3.1.2	[10]
ERR420422	2011	Asia	South Asia	India	Blood	4.3.1.2	[10]
ERR420423	2011	Asia	South Asia	India	Blood	4.3.1.2	[10]
ERR420424	2011	Asia	South Asia	India	Blood	4.3.1.2	[10]
ERR420425	2011	Asia	South Asia	India	Blood	4.3.1.1	[10]
ERR420426	2011	Asia	South Asia	India	Blood	4.3.1.2	[10]
ERR420427	2011	Asia	South Asia	India	Blood	4.3.1.2	[10]
ERR420429	2009	Asia	South Asia	India	Blood	4.3.1.1	[10]
ERR420430	2009	Asia	South Asia	India	Blood	4.3.1.2	[10]
ERR420431	2009	Asia	South Asia	India	Blood	4.3.1.2	[10]
ERR420432	2009	Asia	South Asia	India	Blood	4.3.1.1	[10]
ERR420434	2011	Asia	South Asia	India	Blood	4.3.1.2	[10]
ERR279346	2005	Asia	South Asia	India	Not provided	4.3.1.2	[10]
ERR319453	2011	Asia	Southeast Asia	Cambodia	Blood	4.3.1.1	[10]
ERR319454	2011	Asia	Southeast Asia	Cambodia	Blood	4.3.1.1	[10]
ERR319455	2011	Asia	Southeast Asia	Cambodia	Blood	4.3.1.1	[10]
ERR319456	2011	Asia	Southeast Asia	Cambodia	Blood	4.3.1.1	[10]
ERR319457	2011	Asia	Southeast Asia	Cambodia	Blood	4.3.1.1	[10]
ERR319458	2011	Asia	Southeast Asia	Cambodia	Blood	4.3.1.1	[10]
ERR319459	2011	Asia	Southeast Asia	Cambodia	Blood	4.3.1.1	[10]
ERR319460	2011	Asia	Southeast Asia	Cambodia	Blood	4.3.1.1	[10]
ERR319461	2011	Asia	Southeast Asia	Cambodia	Blood	4.3.1.1	[10]
ERR319463	2011	Asia	Southeast Asia	Cambodia	Blood	4.3.1.1	[10]
ERR319464	2011	Asia	Southeast Asia	Cambodia	Blood	4.3.1.1	[10]
ERR319465	2011	Asia	Southeast Asia	Cambodia	Blood	4.3.1.1	[10]
ERR319466	2011	Asia	Southeast Asia	Cambodia	Blood	4.3.1.1	[10]
ERR319467	2011	Asia	Southeast Asia	Cambodia	Blood	4.3.1.1	[10]
ERR319468	2011	Asia	Southeast Asia	Cambodia	Blood	4.3.1.1	[10]
ERR319469	2011	Asia	Southeast Asia	Cambodia	Blood	4.3.1.1	[10]
ERR319470	2011	Asia	Southeast Asia	Cambodia	Blood	4.3.1.1	[10]
ERR319471	2011	Asia	Southeast Asia	Cambodia	Blood	4.3.1.1	[10]
ERR319472	2012	Asia	Southeast Asia	Cambodia	Blood	4.3.1.1	[10]
ERR319473	2012	Asia	Southeast Asia	Cambodia	Stool	4.3.1.1	[10]
ERR319474	2012	Asia	Southeast Asia	Cambodia	Blood	4.3.1.1	[10]
ERR319475	2012	Asia	Southeast Asia	Cambodia	Blood	4.3.1.1	[10]
ERR319476	2012	Asia	Southeast Asia	Cambodia	Blood	4.3.1.1	[10]
ERR319477	2012	Asia	Southeast Asia	Cambodia	Blood	4.3.1.1	[10]
ERR319478	2012	Asia	Southeast Asia	Cambodia	Blood	4.3.1.1	[10]
ERR319479	2012	Asia	Southeast Asia	Cambodia	Blood	4.3.1.1	[10]
ERR319480	2012	Asia	Southeast Asia	Cambodia	Blood	4.3.1.1	[10]
ERR319481	2012	Asia	Southeast Asia	Cambodia	Blood	4.3.1.1	[10]
ERR319482	2012	Asia	Southeast Asia	Cambodia	Blood	4.3.1.1	[10]
ERR319483	2012	Asia	Southeast Asia	Cambodia	Blood	4.3.1.1	[10]
ERR319484	2012	Asia	Southeast Asia	Cambodia	Blood	4.3.1.1	[10]
ERR319485	2012	Asia	Southeast Asia	Cambodia	Blood	4.3.1.1	[10]
ERR319486	2012	Asia	Southeast Asia	Cambodia	Blood	4.3.1.1	[10]
ERR319487	2012	Asia	Southeast Asia	Cambodia	Blood	4.3.1.1	[10]
ERR319488	2012	Asia	Southeast Asia	Cambodia	Blood	4.3.1.1	[10]
ERR319489	2012	Asia	Southeast Asia	Cambodia	Blood	4.3.1.1	[10]
ERR319490	2012	Asia	Southeast Asia	Cambodia	Blood	4.3.1.1	[10]
ERR319492	2012	Asia	Southeast Asia	Cambodia	Blood	4.3.1.1	[10]
ERR319494	2012	Asia	Southeast Asia	Cambodia	Blood	4.3.1.1	[10]
ERR319495	2012	Asia	Southeast Asia	Cambodia	Blood	4.3.1.1	[10]
ERR1788737	1991	Asia	South Asia	India	Blood	4.3.1.2	[19]
ERR1788738	1991	Asia	South Asia	India	Blood	4.3.1.1	[19]
ERR1788739	1991	Asia	South Asia	India	Blood	3.3	[19]
ERR1788740	1991	Asia	South Asia	India	Blood	2.2.2	[19]
ERR1788741	1991	Asia	South Asia	India	Blood	2.2.2	[19]
ERR1788742	1991	Asia	South Asia	India	Blood	2.5	[19]
ERR1788743	1991	Asia	South Asia	India	Blood	2.2.2	[19]
ERR1788744	1991	Asia	South Asia	India	Blood	4.3.1.2	[19]
ERR1788745	1991	Asia	South Asia	India	Blood	4.3.1.1	[19]
ERR1788746	1991	Asia	South Asia	India	Blood	4.3.1.1	[19]
ERR1788747	1991	Asia	South Asia	India	Blood	4.3.1.1	[19]
ERR1788748	1991	Asia	South Asia	India	Blood	4.3.1.2	[19]
ERR1788749	1991	Asia	South Asia	India	Blood	2.4	[19]
ERR1788750	1991	Asia	South Asia	India	Blood	4.3.1	[19]
ERR1788751	1991	Asia	South Asia	India	Blood	4.3.1.2	[19]
ERR1788752	1991	Asia	South Asia	India	Blood	2.5	[19]
ERR1788753	1991	Asia	South Asia	India	Blood	4.3.1.1	[19]
ERR1788754	1991	Asia	South Asia	India	Blood	2.5	[19]
ERR1788755	1991	Asia	South Asia	India	Blood	4.3.1.2	[19]
ERR1788756	1991	Asia	South Asia	India	Blood	3.0.2	[19]
ERR1788757	1991	Asia	South Asia	India	Blood	4.3.1.2	[19]
ERR1788758	1991	Asia	South Asia	India	Blood	4.3.1.2	[19]
ERR1788759	1991	Asia	South Asia	India	Blood	4.3.1.2	[19]
ERR1788760	1991	Asia	South Asia	India	Blood	4.3.1.1	[19]
ERR1788761	1991	Asia	South Asia	India	Blood	4.3.1.1	[19]
ERR1788762	1992	Asia	South Asia	India	Blood	4.3.1.2	[19]
ERR1788763	1992	Asia	South Asia	India	Blood	4.3.1.1	[19]
ERR1788765	1992	Asia	South Asia	India	Blood	4.3.1.1	[19]
ERR1788766	1992	Asia	South Asia	India	Blood	4.3.1.1	[19]
ERR1788767	1993	Asia	South Asia	India	Blood	2.4	[19]
ERR1788768	1993	Asia	South Asia	India	Blood	3.0.2	[19]
ERR1788769	1993	Asia	South Asia	India	Blood	4.3.1.2	[19]
ERR1788770	1993	Asia	South Asia	India	Blood	4.3.1.1	[19]
ERR1788771	1993	Asia	South Asia	India	Blood	3.2.1	[19]
ERR1788772	1994	Asia	South Asia	India	Blood	2.5	[19]
ERR1788773	1994	Asia	South Asia	India	Blood	2.5	[19]
ERR1788774	1994	Asia	South Asia	India	Blood	3.2	[19]
ERR1788775	1994	Asia	South Asia	India	Blood	3.2	[19]
ERR1788776	1994	Asia	South Asia	India	Blood	3.2	[19]
ERR1788777	1995	Asia	South Asia	India	Blood	3.2	[19]
ERR1788778	1995	Asia	South Asia	India	Blood	4.1	[19]
ERR1788779	1995	Asia	South Asia	India	Blood	4.3.1.2	[19]
ERR1788780	1995	Asia	South Asia	India	Blood	4.3.1.2	[19]
ERR1788781	1996	Asia	South Asia	India	Blood	3.2.1	[19]
ERR1788782	1996	Asia	South Asia	India	Blood	4.1	[19]
ERR1788783	1996	Asia	South Asia	India	Blood	4.3.1.2	[19]
ERR1788784	1996	Asia	South Asia	India	Blood	3.3.1	[19]
ERR1788785	1996	Asia	South Asia	India	Blood	4.3.1.2	[19]
ERR1788786	1998	Asia	South Asia	India	Blood	2.2.2	[19]
ERR1788787	1998	Asia	South Asia	India	Blood	4.3.1.1	[19]
ERR1788788	1998	Asia	South Asia	India	Blood	4.1	[19]
ERR1788789	1999	Asia	South Asia	India	Blood	4.3.1.2	[19]
ERR1788791	1999	Asia	South Asia	India	Blood	4.3.1.2	[19]
ERR1788793	2000	Asia	South Asia	India	Blood	4.3.1.2	[19]
ERR1788795	2001	Asia	South Asia	India	Blood	4.3.1.1	[19]
ERR1788796	2001	Asia	South Asia	India	Blood	4.3.1.2	[19]
ERR1788797	2001	Asia	South Asia	India	Blood	4.3.1.1	[19]
ERR1788798	2001	Asia	South Asia	India	Blood	4.3.1.2	[19]
ERR1788799	2002	Asia	South Asia	India	Blood	4.3.1.2	[19]
ERR1788800	2002	Asia	South Asia	India	Blood	4.1	[19]
ERR1788801	2002	Asia	South Asia	India	Blood	4.3.1.1	[19]
ERR1788802	2003	Asia	South Asia	India	Blood	4.3.1.1	[19]
ERR1788803	2003	Asia	South Asia	India	Blood	4.3.1.2	[19]
ERR1788804	2003	Asia	South Asia	India	Blood	4.3.1.1	[19]
ERR1788805	2003	Asia	South Asia	India	Blood	4.3.1.2	[19]
ERR1788806	2004	Asia	South Asia	India	Blood	4.3.1.2	[19]
ERR1788807	2004	Asia	South Asia	India	Blood	4.1	[19]
ERR1788808	2004	Asia	South Asia	India	Blood	4.3.1.2	[19]
ERR1788809	2004	Asia	South Asia	India	Blood	2.5	[19]
ERR1788810	2004	Asia	South Asia	India	Blood	4.3.1.1	[19]
ERR1788811	2004	Asia	South Asia	India	Blood	4.3.1.2	[19]
ERR1788812	2004	Asia	South Asia	India	Blood	4.3.1.2	[19]
ERR1788813	2004	Asia	South Asia	India	Blood	4.3.1.1	[19]
ERR1788814	2004	Asia	South Asia	India	Blood	4.3.1.2	[19]
ERR1788815	2004	Asia	South Asia	India	Blood	4.3.1.2	[19]
ERR1788816	2004	Asia	South Asia	India	Blood	2.2.2	[19]
ERR1788817	2004	Asia	South Asia	India	Blood	4.3.1.2	[19]
ERR1788818	2004	Asia	South Asia	India	Blood	4.3.1.2	[19]
ERR1788819	2005	Asia	South Asia	India	Blood	3.2.1	[19]
ERR1788820	2005	Asia	South Asia	India	Blood	2.5	[19]
ERR1788821	2005	Asia	South Asia	India	Blood	4.3.1.2	[19]
ERR1788822	2005	Asia	South Asia	India	Blood	2.5	[19]
ERR1788823	2005	Asia	South Asia	India	Blood	2.5	[19]
ERR1788824	2005	Asia	South Asia	India	Blood	4.3.1.1	[19]
ERR1788825	2005	Asia	South Asia	India	Blood	4.3.1.1	[19]
ERR1788826	2005	Asia	South Asia	India	Blood	4.3.1.2	[19]
ERR1788827	2005	Asia	South Asia	India	Blood	4.3.1.2	[19]
ERR1788828	2005	Asia	South Asia	India	Blood	4.3.1.1	[19]
ERR1788829	2006	Asia	South Asia	India	Blood	4.3.1.2	[19]
ERR1788830	2006	Asia	South Asia	India	Blood	4.3.1.2	[19]
ERR1788831	2006	Asia	South Asia	India	Blood	4.3.1.2	[19]
ERR1788832	2006	Asia	South Asia	India	Blood	4.3.1.1	[19]
ERR1788833	2006	Asia	South Asia	India	Blood	2.5	[19]
ERR1788834	2006	Asia	South Asia	India	Blood	2.5	[19]
ERR1788835	2006	Asia	South Asia	India	Blood	4.3.1.1	[19]
ERR1788836	2006	Asia	South Asia	India	Blood	4.3.1.2	[19]
ERR1788837	2007	Asia	South Asia	India	Blood	4.3.1.1	[19]
ERR1788838	2007	Asia	South Asia	India	Blood	2.5	[19]
ERR1788839	2007	Asia	South Asia	India	Blood	4.3.1.2	[19]
ERR1788840	2007	Asia	South Asia	India	Blood	4.3.1.1	[19]
ERR1788841	2007	Asia	South Asia	India	Blood	4.3.1.2	[19]
ERR1788842	2007	Asia	South Asia	India	Blood	4.3.1.1	[19]
ERR1788843	2007	Asia	South Asia	India	Blood	4.3.1.1	[19]
ERR1788844	2007	Asia	South Asia	India	Blood	4.3.1.2	[19]
ERR1788845	2008	Asia	South Asia	India	Blood	2.5	[19]
ERR1788846	2008	Asia	South Asia	India	Blood	4.3.1.2	[19]
ERR1788847	2008	Asia	South Asia	India	Blood	4.3.1.2	[19]
ERR1788848	2008	Asia	South Asia	India	Blood	4.3.1.2	[19]
ERR1788849	2008	Asia	South Asia	India	Blood	4.3.1.1	[19]
ERR1788850	2008	Asia	South Asia	India	Blood	4.3.1.2	[19]
ERR1788851	2008	Asia	South Asia	India	Blood	4.3.1.1	[19]
ERR1788852	2008	Asia	South Asia	India	Blood	4.3.1.2	[19]
ERR1788853	2008	Asia	South Asia	India	Blood	4.3.1.2	[19]
ERR1788854	2009	Asia	South Asia	India	Blood	4.3.1.2	[19]
ERR1788855	2009	Asia	South Asia	India	Blood	4.3.1.1	[19]
ERR1788856	2009	Asia	South Asia	India	Blood	4.3.1.1	[19]
ERR1788857	2009	Asia	South Asia	India	Blood	4.3.1.1	[19]
ERR1788858	2009	Asia	South Asia	India	Blood	2.5	[19]
ERR1788859	2009	Asia	South Asia	India	Blood	4.3.1.2	[19]
ERR1788860	2009	Asia	South Asia	India	Blood	4.3.1.2	[19]
ERR1788861	2009	Asia	South Asia	India	Blood	3.2.1	[19]
ERR1788862	2009	Asia	South Asia	India	Blood	4.3.1.2	[19]
ERR1788863	2009	Asia	South Asia	India	Blood	4.3.1.2	[19]
ERR1788864	2010	Asia	South Asia	India	Blood	4.3.1.2	[19]
ERR1788865	2010	Asia	South Asia	India	Blood	4.3.1	[19]
ERR1788866	2010	Asia	South Asia	India	Blood	4.3.1.2	[19]
ERR1788867	2010	Asia	South Asia	India	Blood	4.3.1.2	[19]
ERR1788868	2010	Asia	South Asia	India	Blood	4.3.1.2	[19]
ERR1788869	2010	Asia	South Asia	India	Blood	4.3.1.2	[19]
ERR1788870	2010	Asia	South Asia	India	Blood	4.3.1	[19]
ERR1788871	2010	Asia	South Asia	India	Blood	4.3.1.2	[19]
ERR1788872	2010	Asia	South Asia	India	Blood	4.3.1.2	[19]
ERR1788873	2010	Asia	South Asia	India	Blood	4.3.1.2	[19]
ERR1788874	2011	Asia	South Asia	India	Blood	4.3.1.1	[19]
ERR1788875	2011	Asia	South Asia	India	Blood	3.3.1	[19]
ERR1788876	2011	Asia	South Asia	India	Blood	4.3.1.2	[19]
ERR1788877	2011	Asia	South Asia	India	Blood	2	[19]
ERR1788878	2011	Asia	South Asia	India	Blood	4.3.1.2	[19]
ERR1788879	2011	Asia	South Asia	India	Blood	4.3.1.2	[19]
ERR1788880	2011	Asia	South Asia	India	Blood	4.3.1.2	[19]
ERR1788881	2011	Asia	South Asia	India	Blood	4.3.1.2	[19]
ERR1788882	2011	Asia	South Asia	India	Blood	4.3.1.2	[19]
ERR1788883	2011	Asia	South Asia	India	Blood	4.3.1	[19]
ERR1788884	2012	Asia	South Asia	India	Blood	4.3.1.1	[19]
ERR1788885	2012	Asia	South Asia	India	Blood	4.3.1.2	[19]
ERR1788886	2012	Asia	South Asia	India	Blood	4.3.1.1	[19]
ERR1788887	2012	Asia	South Asia	India	Blood	4.3.1.1	[19]
ERR1788888	2012	Asia	South Asia	India	Blood	4.3.1.1	[19]
ERR1788889	2012	Asia	South Asia	India	Blood	4.3.1.2	[19]
ERR1788890	2012	Asia	South Asia	India	Blood	4.3.1.2	[19]
ERR1788891	2012	Asia	South Asia	India	Blood	4.3.1.1	[19]
ERR1788892	2012	Asia	South Asia	India	Blood	4.3.1.2	[19]
ERR1788893	2012	Asia	South Asia	India	Blood	4.3.1.1	[19]
ERR1788894	2013	Asia	South Asia	India	Blood	4.3.1.1	[19]
ERR1788895	2013	Asia	South Asia	India	Blood	4.3.1.2	[19]
ERR1788896	2013	Asia	South Asia	India	Blood	3.2.1	[19]
ERR1788897	2013	Asia	South Asia	India	Blood	4.3.1.1	[19]
ERR1788898	2013	Asia	South Asia	India	Blood	4.3.1.2	[19]
ERR1788899	2013	Asia	South Asia	India	Blood	4.3.1.1	[19]
ERR1788900	2013	Asia	South Asia	India	Blood	4.3.1.1	[19]
ERR1788901	2013	Asia	South Asia	India	Blood	4.3.1.1	[19]
ERR1788902	2013	Asia	South Asia	India	Blood	4.3.1.1	[19]
ERR1788903	2013	Asia	South Asia	India	Blood	4.3.1.1	[19]
ERR1788904	2014	Asia	South Asia	India	Blood	4.3.1.2	[19]
ERR1788905	2014	Asia	South Asia	India	Blood	4.3.1.2	[19]
ERR1788906	2014	Asia	South Asia	India	Blood	4.3.1.2	[19]
ERR1788907	2014	Asia	South Asia	India	Blood	2.5	[19]
ERR1788908	2014	Asia	South Asia	India	Blood	4.3.1.2	[19]
ERR1788909	2014	Asia	South Asia	India	Blood	4.3.1.1	[19]
ERR1788910	2014	Asia	South Asia	India	Blood	4.3.1.2	[19]
ERR1788911	2014	Asia	South Asia	India	Blood	4.3.1.1	[19]
ERR1788912	2014	Asia	South Asia	India	Blood	2.2.1	[19]
ERR1788913	2014	Asia	South Asia	India	Blood	4.3.1.1	[19]
ERR1788914	2015	Asia	South Asia	India	Blood	4.3.1.2	[19]
ERR1788915	2015	Asia	South Asia	India	Blood	4.3.1.2	[19]
ERR1788916	2015	Asia	South Asia	India	Blood	4.3.1.2	[19]
ERR1788917	2015	Asia	South Asia	India	Blood	4.3.1.2	[19]
ERR1788918	2015	Asia	South Asia	India	Blood	4.3.1.2	[19]
ERR1788919	2015	Asia	South Asia	India	Blood	4.3.1.1	[19]
ERR1788920	2015	Asia	South Asia	India	Blood	4.3.1.1	[19]
ERR1788921	2015	Asia	South Asia	India	Blood	4.3.1.1	[19]
ERR1788922	2015	Asia	South Asia	India	Blood	4.3.1.1	[19]
ERR1788923	2015	Asia	South Asia	India	Blood	4.3.1.2	[19]
ERR1788924	2015	Asia	South Asia	India	Blood	4.3.1.2	[19]
ERR1788925	2016	Asia	South Asia	India	Blood	4.3.1.2	[19]
ERR1788926	2016	Asia	South Asia	India	Blood	4.3.1.2	[19]
ERR1764372	2016	Asia	South Asia	India	Blood	4.3.1.2	[19]
ERR1764373	2016	Asia	South Asia	India	Blood	4.3.1.2	[19]
ERR1764374	2016	Asia	South Asia	India	Blood	4.1	[19]
ERR1764375	2016	Asia	South Asia	India	Blood	4.3.1.2	[19]
ERR1764376	2016	Asia	South Asia	India	Blood	4.3.1.2	[19]
ERR1764377	2016	Asia	South Asia	India	Blood	4.3.1.1	[19]
ERR1764378	2016	Asia	South Asia	India	Blood	4.3.1.1	[19]
ERR2093236	2017	Asia	South Asia	Pakistan	Blood	4.3.1.1P	[12]
ERR2093237	2017	Asia	South Asia	Pakistan	Blood	4.3.1.1P	[12]
ERR2093238	2017	Asia	South Asia	Pakistan	Blood	4.3.1.1P	[12]
ERR2093239	2017	Asia	South Asia	Pakistan	Blood	4.3.1.1P	[12]
ERR2093240	2017	Asia	South Asia	Pakistan	Blood	4.3.1.1P	[12]
ERR2093241	2017	Asia	South Asia	Pakistan	Blood	4.3.1.1P	[12]
ERR2093242	2017	Asia	South Asia	Pakistan	Blood	4.3.1.1P	[12]
ERR2093243	2017	Asia	South Asia	Pakistan	Blood	4.3.1.1P	[12]
ERR2093244	2017	Asia	South Asia	Pakistan	Blood	4.3.1.1P	[12]
ERR2093245	2017	Asia	South Asia	Pakistan	Blood	4.3.1.1P	[12]
ERR2093246	2017	Asia	South Asia	Pakistan	Blood	4.3.1.1P	[12]
ERR2093247	2017	Asia	South Asia	Pakistan	Blood	4.3.1.1P	[12]
ERR2093248	2017	Asia	South Asia	Pakistan	Blood	4.3.1.1P	[12]
ERR2093249	2017	Asia	South Asia	Pakistan	Blood	4.3.1.1P	[12]
ERR2093250	2017	Asia	South Asia	Pakistan	Blood	4.3.1.1P	[12]
ERR2093251	2017	Asia	South Asia	Pakistan	Blood	4.3.1.1P	[12]
ERR2093252	2017	Asia	South Asia	Pakistan	Blood	4.3.1.1P	[12]
ERR2093253	2017	Asia	South Asia	Pakistan	Blood	4.3.1.1P	[12]
ERR2093254	2017	Asia	South Asia	Pakistan	Blood	4.3.1.1P	[12]
ERR2093255	2017	Asia	South Asia	Pakistan	Blood	4.3.1.1P	[12]
ERR2093256	2017	Asia	South Asia	Pakistan	Blood	4.3.1.1P	[12]
ERR2093257	2017	Asia	South Asia	Pakistan	Blood	4.3.1.1P	[12]
ERR2093258	2017	Asia	South Asia	Pakistan	Blood	4.3.1.1P	[12]
ERR2093259	2017	Asia	South Asia	Pakistan	Blood	4.3.1.1P	[12]
ERR2093260	2017	Asia	South Asia	Pakistan	Blood	4.3.1.1P	[12]
ERR2093261	2017	Asia	South Asia	Pakistan	Blood	4.3.1.1P	[12]
ERR2093262	2017	Asia	South Asia	Pakistan	Blood	4.3.1.1P	[12]
ERR2093263	2017	Asia	South Asia	Pakistan	Blood	4.3.1.1P	[12]
ERR2093264	2017	Asia	South Asia	Pakistan	Blood	4.3.1.1P	[12]
ERR2093265	2017	Asia	South Asia	Pakistan	Blood	4.3.1.1P	[12]
ERR2093266	2017	Asia	South Asia	Pakistan	Blood	4.3.1.1P	[12]
ERR2093267	2017	Asia	South Asia	Pakistan	Blood	4.3.1.1P	[12]
ERR2093268	2017	Asia	South Asia	Pakistan	Blood	4.3.1.1P	[12]
ERR2093269	2017	Asia	South Asia	Pakistan	Blood	4.3.1.1P	[12]
ERR2093270	2017	Asia	South Asia	Pakistan	Blood	4.3.1.1P	[12]
ERR2093271	2017	Asia	South Asia	Pakistan	Blood	4.3.1.1P	[12]
ERR2093272	2017	Asia	South Asia	Pakistan	Blood	4.3.1.1P	[12]
ERR2093273	2017	Asia	South Asia	Pakistan	Blood	4.3.1.1P	[12]
ERR2093274	2017	Asia	South Asia	Pakistan	Blood	4.3.1.1P	[12]
ERR2093275	2017	Asia	South Asia	Pakistan	Blood	4.3.1.1P	[12]
ERR2093276	2017	Asia	South Asia	Pakistan	Blood	4.3.1.1P	[12]
ERR2093277	2017	Asia	South Asia	Pakistan	Blood	4.3.1.1P	[12]
ERR2093278	2017	Asia	South Asia	Pakistan	Blood	4.3.1.1P	[12]
ERR2093279	2017	Asia	South Asia	Pakistan	Blood	4.3.1.1P	[12]
ERR2093280	2017	Asia	South Asia	Pakistan	Blood	4.3.1.1P	[12]
ERR2093281	2017	Asia	South Asia	Pakistan	Blood	4.3.1.1P	[12]
ERR2093282	2017	Asia	South Asia	Pakistan	Blood	4.3.1.1P	[12]
ERR2093283	2017	Asia	South Asia	Pakistan	Blood	4.3.1.1P	[12]
ERR2093284	2017	Asia	South Asia	Pakistan	Blood	4.3.1.1P	[12]
ERR2093285	2017	Asia	South Asia	Pakistan	Blood	4.3.1.1P	[12]
ERR2093286	2017	Asia	South Asia	Pakistan	Blood	4.3.1.1P	[12]
ERR2093287	2017	Asia	South Asia	Pakistan	Blood	4.3.1.1P	[12]
ERR2093288	2017	Asia	South Asia	Pakistan	Blood	4.3.1.1P	[12]
ERR2093289	2017	Asia	South Asia	Pakistan	Blood	4.3.1.1P	[12]
ERR2093290	2017	Asia	South Asia	Pakistan	Blood	4.3.1.1P	[12]
ERR2093291	2017	Asia	South Asia	Pakistan	Blood	4.3.1.1P	[12]
ERR2093292	2017	Asia	South Asia	Pakistan	Blood	4.3.1.1P	[12]
ERR2093293	2017	Asia	South Asia	Pakistan	Blood	4.3.1.1P	[12]
ERR2093294	2017	Asia	South Asia	Pakistan	Blood	4.3.1.1P	[12]
ERR2093295	2017	Asia	South Asia	Pakistan	Blood	4.3.1.1P	[12]
ERR2093296	2017	Asia	South Asia	Pakistan	Blood	4.3.1.1P	[12]
ERR2093297	2017	Asia	South Asia	Pakistan	Blood	4.3.1.1P	[12]
ERR2093298	2017	Asia	South Asia	Pakistan	Blood	4.3.1.1P	[12]
ERR2093299	2017	Asia	South Asia	Pakistan	Blood	4.3.1.1P	[12]
ERR2093300	2017	Asia	South Asia	Pakistan	Blood	4.3.1.1P	[12]
ERR2093301	2017	Asia	South Asia	Pakistan	Blood	4.3.1.1P	[12]
ERR2093302	2017	Asia	South Asia	Pakistan	Blood	4.3.1.1P	[12]
ERR2093303	2017	Asia	South Asia	Pakistan	Blood	4.3.1.1P	[12]
ERR2093304	2017	Asia	South Asia	Pakistan	Blood	4.3.1.1P	[12]
ERR2093305	2017	Asia	South Asia	Pakistan	Blood	4.3.1.1P	[12]
ERR2093306	2017	Asia	South Asia	Pakistan	Blood	4.3.1.1P	[12]
ERR2093307	2017	Asia	South Asia	Pakistan	Blood	4.3.1.1P	[12]
ERR2093308	2017	Asia	South Asia	Pakistan	Blood	4.3.1.1P	[12]
ERR2093309	2017	Asia	South Asia	Pakistan	Blood	4.3.1.1P	[12]
ERR2093310	2017	Asia	South Asia	Pakistan	Blood	4.3.1.1P	[12]
ERR2093311	2017	Asia	South Asia	Pakistan	Blood	4.3.1.1P	[12]
ERR2093312	2017	Asia	South Asia	Pakistan	Blood	4.3.1.1P	[12]
ERR2093313	2017	Asia	South Asia	Pakistan	Blood	4.3.1.1P	[12]
ERR2093314	2017	Asia	South Asia	Pakistan	Blood	4.3.1.1P	[12]
ERR2093315	2017	Asia	South Asia	Pakistan	Blood	4.3.1.1P	[12]
ERR2093316	2017	Asia	South Asia	Pakistan	Blood	4.3.1.1P	[12]
ERR2093317	2017	Asia	South Asia	Pakistan	Blood	4.3.1.1P	[12]
ERR2093318	2017	Asia	South Asia	Pakistan	Blood	4.3.1.1P	[12]
ERR2093319	2017	Asia	South Asia	Pakistan	Blood	4.3.1.1P	[12]
ERR2093320	2017	Asia	South Asia	Pakistan	Blood	4.3.1.1P	[12]
ERR2093321	2017	Asia	South Asia	Pakistan	Blood	4.3.1.1P	[12]
ERR2093322	2017	Asia	South Asia	Pakistan	Blood	4.3.1.1P	[12]
ERR2093334	2017	Asia	South Asia	Pakistan	Blood	4.3.1.1P	[12]
ERR2093323	2017	Asia	South Asia	Pakistan	Blood	4.3.1.1	[12]
ERR2093324	2017	Asia	South Asia	Pakistan	Blood	4.3.1.1	[12]
ERR2093325	2017	Asia	South Asia	Pakistan	Blood	3.0.1	[12]
ERR2093326	2017	Asia	South Asia	Pakistan	Blood	4.3.1	[12]
ERR2093327	2017	Asia	South Asia	Pakistan	Blood	4.3.1	[12]
ERR2093328	2017	Asia	South Asia	Pakistan	Blood	4.3.1	[12]
ERR2093329	2017	Asia	South Asia	Pakistan	Blood	4.3.1.2	[12]
ERR2093330	2017	Asia	South Asia	Pakistan	Blood	4.3.1	[12]
ERR2093331	2017	Asia	South Asia	Pakistan	Blood	4.3.1.1	[12]
ERR2093332	2017	Asia	South Asia	Pakistan	Blood	4.3.1.2	[12]
ERR2093333	2017	Asia	South Asia	Pakistan	Blood	4.3.1	[12]
ERR2093335	2017	Asia	South Asia	Pakistan	Blood	4.3.1.1	[12]
ERR2059823	2011	Asia	South Asia	Bangladesh	Blood	3.3.2	[40]
ERR2663543	2000	Asia	South Asia	Bangladesh	Blood	3.3.2.Bd1	[21]
429038	2015	Asia	South Asia	India	Blood	4.3.1.2	[16]; This study
LHST-2018	2018	Asia	South Asia	India	Blood	4.3.1.2	This study
430040	2016	Asia	South Asia	India	Blood	4.3.1.2	[16]; This study
458426	2016	Asia	South Asia	India	Blood	4.3.1.2	[16]; This study
CMC CST CEPR	2016	Asia	South Asia	India	Blood	4.3.1.2	[15]; This study
ERR3527963	2019	Asia	South Asia	India	Blood	4.3.1	[17]
ERR3527964	2019	Asia	South Asia	India	Blood	4.3.1	[17]
GCA 005885835	2019	Europe		Denmark	Blood	4.3.1.1P	[41]
GCF 004332305	2018	Europe		Canada	Blood	4.3.1.1P	[42]
SRR6181295		Europe		United Kingdom (Pakistan Travel)	Blood	4.3.1.1P	[12]
References
[40]	Djeghout B., Saha S., Sajib M.S.I., Tanmoy A.M., Islam M., Kay G.L., Langridge G.C., Endtz H.P., Wain J., Saha S.K., Ceftriaxone-resistant Salmonella Typhi carries an IncI1-ST31 plasmid encoding CTX-M-15, J Med Microbiol. 67 (2018) 620–627 40.
[41]	Engsbro A.L., Jespersen H.S., Goldschmidt M.I., Mollerup S., Worning P., Pedersen M.S., Westh H., Schneider U.V., Ceftriaxone-resistant Salmonella enterica serotype Typhi in a pregnant traveller returning from Karachi, Pakistan to Denmark, 2019, Euro Surveill. 24 (2019) 1900289 41.
[42]	Wong W., Al Rawahi H., Patel S., Yau Y., Eshaghi A., Zittermann S., Tattum L., Morris S.K., The first Canadian pediatric case of extensively drug-resistant Salmonella Typhi originating from an outbreak in Pakistan and its implication for empiric antimicrobial choices, IDCases 15 (2019) e00492 42.
